# Supplementary material for: An open-source software tool for the generation of relaxation time maps in magnetic resonance imaging
Source: BMC Med Imaging. 2010 Jul 30;10:16. doi: 10.1186/1471-2342-10-16 (PMC2919441; doi:10.1186/1471-2342-10-16)
Supplement: Additional file 1 — .sav file of MRmap running on IDL Virtual Machine, and PDF file of MRmap manual. [file 1471-2342-10-16-S1.ZIP]

Archive with 3 entries (2 files):
- MRmap_v1.2_runtime/
- MRmap_v1.2_runtime/MRmap.sav
- MRmap_v1.2_runtime/MRmap_Documentation.pdf
